# Supplementary material for: Navigating market access after conditional reimbursement: a communication roadmap for disinvesting orphan drugs
Source: Int J Technol Assess Health Care. 2026 Jan 16;42(1):e15. doi: 10.1017/S0266462326103444 (PMC12916244; doi:10.1017/S0266462326103444)
Supplement: Abdallah et al. supplementary material [file S0266462326103444sup001.zip]

Archive with 3 entries (3 files):
- Supplemental_Material_S2_251022_CLEAN.docx
- Supplemental_Material_S3_251221_CLEAN.docx
- Supplemental_Material_S1_251022_CLEAN.docx
